# Supplementary material for: Different responses involving Tfh cells delay parasite-specific antibody production in Trypanosoma cruzi acute experimental models
Source: Front Immunol. 2025 Apr 28;16:1487317. doi: 10.3389/fimmu.2025.1487317 (PMC12066522; doi:10.3389/fimmu.2025.1487317)
Supplement: Supplementary file 2 [file Table1.xlsx]

## Sheet: Sheet1
Vendor	Reagent	Fluorochome	Cat #
BioLegend	anti-mouse CD3ε	PE/Dazzle 594	100348
Thermo Scientific	anti-Mouse CD4	Alexa Fluor 700	56-0042-82
BioLegend	anti-mouse CD4	FITC	100510
BioLegend	anti-mouse CD8a	FITC	100706
BD Biosciences	Anti-Mouse CD8a	PerCP-Cy 5.5	551162
Biolegend	anti-mouse/human CD11b	FITC	101205
BioLegend	anti-mouse CD11c	FITC	117306
BioLegend	anti-mouse CD19	Brilliant Violet 421	115538
Biolegend	anti-mouse CD19	Brilliant Violet 711	115555
Biolegend	anti-mouse CD38	PerCP/Cyanine5.5	102721
BD Biosciences	anti-Mouse CD38	BV711	740697
Biolegend	anti-mouse/human CD44	FITC	103006
Thermofisher	CD45R (B220) Monoclonal Antibody (RA3-6B2)	PE-eFluor 610 eBioscience	61-0452-82
BioLegend	anti-mouse CD86	APC	105011
Biolegend	anti-mouse CD95 (Fas)	Brilliant Violet 605	152612
BD	anti-Mouse CD138	APC	558626
BioLegend	anti-mouse CD184 (CXCR4)	PE	146506
Biolegend	anti-mouse CD185 (CXCR5)	Brilliant Violet 421	145512
Biolegend	anti-mouse CD279 (PD-1)	PE/Cyanine7	135216
BioLegend	anti-mouse F4/80	FITC	123108
BioLegend	anti-mouse Ly-6G/Ly-6C (Gr-1)	FITC	108406
Biolegend	anti-mouse IgD	Alexa Fluor 700	405730
BioLegend	anti-mouse IgG1	PerCP/Cyanine5.5	406612
BioLegend	anti-mouse IgM	PE/Cyanine7	406514
BioLegend	anti-mouse IL-4	Brilliant Violet 711	504133
ThermoScientific	IL-21 Monoclonal Antibody (FFA21)	PE eBioscience	12-7211-82
Biolegend	anti-mouse TNF-α	PE	506306
Biolegend	anti-mouse IFN-γ	Alexa Fluor 647	505814
BioLegend	Zombie Aqua Fixable Viability Kit	Aqua	423101
BioLegend	Zombie NIR Fixable Viability Kit	Near-IR	423106
